# Supplementary material for: The Practical Application of the Individual Care Plan for Pediatric Palliative Care: A Mixed-Method Study
Source: Children (Basel). 2024 Aug 11;11(8):967. doi: 10.3390/children11080967 (PMC11352542; doi:10.3390/children11080967)
Supplement: Supplementary file 1 [file children-11-00967-s001.zip]

Archive with 5 entries (5 files):
- Supplementary_S1_ICP_1.0_DEF.pdf
- Supplementary_S2_topic_guide_parents.pdf
- Supplementary_S3_topic_guide_HCPs.pdf
- Supplementary_S4_questionnaire_parents.pdf
- Supplementary_S5_questionnaire_healthcare_professionals.pdf
